# Supplementary material for: Evaluation of an Online Survey for Pertussis Case Investigations in Regional Queensland: Impacts on Workload and Disease Trends
Source: Trop Med Infect Dis. 2025 Sep 12;10(9):260. doi: 10.3390/tropicalmed10090260 (PMC12474398; doi:10.3390/tropicalmed10090260)
Supplement: Supplementary file 1 [file tropicalmed-10-00260-s001.zip]

Archive with 1 entries (1 files):
- tropicalmed-3839469-supplementary.pdf
